# Supplementary material for: Global Protein Conjugation by Ubiquitin-Like-Modifiers during Ischemic Stress Is Regulated by MicroRNAs and Confers Robust Tolerance to Ischemia
Source: PLoS One. 2012 Oct 18;7(10):e47787. doi: 10.1371/journal.pone.0047787 (PMC3475703; doi:10.1371/journal.pone.0047787)
Supplement: Table S1 — The list of miRNAs which had an absolute mean difference in mean expression between LH and ACR≥1.25. (XLS) [file pone.0047787.s001.xls]

## Sheet: Supplement_Table_1
Supplement Table 1. The list of miRNAs which had an absolute mean difference
in mean expression between LH and ACR ≥ 1.25
miRNA	miRFamily	Mean_ACR	Mean_LH	FoldDifference_LHvsACR	MagnitudeFoldDifference_LHvsACR
rno-miR-200b_st	200	7.98057	6.12498	-3.61899	3.61899
eca-miR-182_st	182	8.91689	7.06194	-3.61739	3.61739
bta-miR-182_st	182	8.88359	7.05693	-3.54715	3.54715
hsa-miR-182_st	182	8.90695	7.08531	-3.53484	3.53484
rno-miR-182_st	182	8.76649	6.95087	-3.5201	3.5201
cfa-miR-182_st	182	8.93846	7.13508	-3.49038	3.49038
ptr-miR-182_st	182	8.90844	7.12066	-3.45283	3.45283
xtr-miR-182_st	182	8.42759	6.64961	-3.42945	3.42945
mdo-miR-182_st	182	8.38566	6.61354	-3.41554	3.41554
dre-miR-182_st	182	8.38109	6.6106	-3.4117	3.4117
ppy-miR-182_st	182	8.38648	6.621	-3.39986	3.39986
eca-miR-200c_st	200	7.42075	5.65546	-3.39941	3.39941
bta-miR-200c_st	200	7.38734	5.63532	-3.36831	3.36831
oan-miR-182_st	182	8.39229	6.64694	-3.35277	3.35277
mmu-miR-182_st	182	8.67382	6.92925	-3.35097	3.35097
mmu-miR-200c_st	200	7.42624	5.68429	-3.34488	3.34488
ppy-miR-200c_st	200	7.30119	5.57942	-3.29841	3.29841
cfa-miR-200c_st	200	7.43144	5.71676	-3.28223	3.28223
hsa-miR-200a_st	200	7.58427	5.87488	-3.27024	3.27024
mml-miR-182_st	182	8.35186	6.64321	-3.26856	3.26856
hsa-miR-200c_st	200	7.45646	5.75141	-3.2604	3.2604
mdo-miR-200c_st	200	7.36329	5.66242	-3.25096	3.25096
eca-miR-200a_st	200	7.57136	5.8829	-3.22313	3.22313
rno-miR-200c_st	200	7.39622	5.70861	-3.22124	3.22124
gga-miR-200a_st	200	7.64192	5.95817	-3.21261	3.21261
bta-miR-200a_st	200	7.88548	6.22421	-3.16294	3.16294
ppy-miR-200a_st	200	7.59733	5.94927	-3.13413	3.13413
dre-miR-200a_st	200	7.56999	5.93067	-3.11519	3.11519
xtr-miR-200a_st	200	7.55578	5.92071	-3.10604	3.10604
tni-miR-200a_st	200	7.68137	6.04657	-3.10546	3.10546
dre-miR-141_st	141	7.25843	5.63052	-3.09066	3.09066
ptr-miR-200a_st	200	7.59459	5.96876	-3.08621	3.08621
mdo-miR-200a_st	200	7.55012	5.92491	-3.08488	3.08488
ggo-miR-200c_st	200	7.42542	5.80255	-3.07988	3.07988
oan-miR-200a_st	200	7.82488	6.20308	-3.07757	3.07757
tgu-miR-200a_st	200	7.86854	6.2503	-3.07002	3.07002
eca-miR-200b_st	200	6.93833	5.32583	-3.05782	3.05782
mml-miR-200c_st	200	7.29499	5.68275	-3.05725	3.05725
mmu-miR-200a_st	200	7.63626	6.03687	-3.03014	3.03014
mml-miR-200a_st	200	7.48901	5.89018	-3.02897	3.02897
fru-miR-200a_st	200	7.55455	5.95853	-3.02309	3.02309
bta-miR-429_st	429	6.98852	5.40763	-2.99154	2.99154
csa-miR-200_st	200	6.95576	5.39972	-2.94045	2.94045
rno-miR-200a_st	200	7.6115	6.05925	-2.93274	2.93274
fru-miR-429_st	429	6.99799	5.44723	-2.92972	2.92972
mmu-miR-429_st	429	6.92817	5.39426	-2.89569	2.89569
tni-miR-200b_st	200	6.97251	5.44434	-2.8842	2.8842
hsa-miR-200b_st	200	6.94652	5.4262	-2.86855	2.86855
gga-miR-429_st	429	6.94868	5.43454	-2.85628	2.85628
tni-miR-429_st	429	6.89095	5.3806	-2.84878	2.84878
cfa-miR-429_st	429	7.0156	5.50862	-2.84214	2.84214
bta-miR-200b_st	200	6.84951	5.34267	-2.84187	2.84187
dre-miR-429_st	429	6.93622	5.43357	-2.83363	2.83363
mmu-miR-200b_st	200	6.90815	5.40686	-2.83096	2.83096
mdo-miR-200b_st	200	6.95084	5.45131	-2.8275	2.8275
fru-miR-200b_st	200	6.93803	5.43988	-2.82481	2.82481
oan-miR-429_st	429	6.97321	5.48296	-2.80937	2.80937
xtr-miR-200b_st	200	6.62281	5.13339	-2.80778	2.80778
rno-miR-429_st	429	6.83302	5.35717	-2.78148	2.78148
oan-miR-200b_st	200	6.71786	5.24324	-2.77912	2.77912
xtr-miR-429_st	429	6.94343	5.47047	-2.77592	2.77592
dre-miR-200b_st	200	6.9347	5.46594	-2.76785	2.76785
tgu-miR-200b_st	200	6.61706	5.15069	-2.76326	2.76326
fru-miR-183_st	183	7.39077	5.98186	-2.65536	2.65536
ssc-miR-183_st	183	7.37543	5.98282	-2.62555	2.62555
cin-miR-183_st	183	7.41803	6.0259	-2.62465	2.62465
mml-miR-183_st	183	7.46915	6.08223	-2.6152	2.6152
bta-miR-183_st	183	7.38507	6.0095	-2.59471	2.59471
xtr-miR-183_st	183	7.44079	6.06874	-2.58839	2.58839
sla-miR-183_st	183	7.35155	5.98404	-2.58023	2.58023
mne-miR-183_st	183	7.39386	6.02754	-2.57811	2.57811
ggo-miR-183_st	183	7.42327	6.05911	-2.57426	2.57426
tni-miR-183_st	183	7.46586	6.10399	-2.57018	2.57018
gga-miR-200b_st	200	6.53451	5.18594	-2.54659	2.54659
dre-miR-183_st	183	7.38611	6.03926	-2.54357	2.54357
ppa-miR-183_st	183	7.38094	6.03631	-2.53965	2.53965
gga-miR-183_st	183	7.39164	6.04962	-2.53507	2.53507
mdo-miR-183_st	183	7.34048	6.00482	-2.52391	2.52391
hsa-miR-183_st	183	7.19749	5.8734	-2.50375	2.50375
eca-miR-183_st	183	7.24616	5.94773	-2.45962	2.45962
oan-miR-183_st	183	7.26582	5.96743	-2.45954	2.45954
mmu-miR-183_st	183	7.31341	6.02527	-2.44213	2.44213
bfl-miR-183_st	183	7.20488	5.92787	-2.42337	2.42337
cfa-miR-183_st	183	7.18811	5.91224	-2.42145	2.42145
ptr-miR-183_st	183	7.35141	6.07854	-2.41642	2.41642
bfl-miR-200a_st	200	5.97095	4.69938	-2.41424	2.41424
rno-miR-183_st	183	7.20802	5.94959	-2.39236	2.39236
dre-miR-200c_st	200	6.25484	5.01601	-2.36006	2.36006
mmu-miR-2132_st	2132	8.39589	7.19108	-2.30508	2.30508
ppy-miR-183_st	183	7.21683	6.03345	-2.27109	2.27109
lgi-miR-182_st	182	6.76197	5.58607	-2.25934	2.25934
xla-miR-429_st	429	5.72328	4.64314	-2.11425	2.11425
hsa-miR-200b-star_st	200	5.71817	4.64021	-2.11105	2.11105
cte-miR-182_st	182	6.47385	5.39774	-2.10834	2.10834
cfa-miR-200b_st	200	5.6939	4.63275	-2.08661	2.08661
mmu-miR-200b-star_st	200	5.751	4.6913	-2.0845	2.0845
eca-miR-429_st	429	5.73549	4.68794	-2.06701	2.06701
ppt-miR896_st	896	5.39468	6.42928	2.04854	2.04854
tgu-miR-200b-star_st	200	5.59891	4.58649	-2.0173	2.0173
oan-miR-200b-star_st	200	5.58557	4.59713	-1.98404	1.98404
lgi-miR-183_st	183	6.22753	5.24395	-1.97737	1.97737
rno-miR-141_st	141	5.5827	4.6299	-1.93562	1.93562
mmu-miR-141_st	141	5.54508	4.61509	-1.90526	1.90526
eca-miR-141_st	141	5.56652	4.64632	-1.89237	1.89237
ptr-miR-141_st	141	5.55355	4.6381	-1.88616	1.88616
bta-miR-141_st	141	5.51046	4.6212	-1.85222	1.85222
cfa-miR-141_st	141	5.44398	4.56249	-1.84228	1.84228
mmu-miR-1937b_st	1937	6.44546	7.30545	1.81502	1.81502
mml-miR-141_st	141	5.35823	4.51509	-1.79395	1.79395
mmu-miR-1937a_st	1937	6.7428	7.56133	1.76361	1.76361
ppy-miR-141_st	141	5.41061	4.59699	-1.75762	1.75762
hsa-miR-141_st	141	5.50469	4.69242	-1.75597	1.75597
ggo-miR-141_st	141	5.36925	4.56489	-1.74637	1.74637
mmu-miR-2134_st	2134	7.60666	6.82252	-1.72207	1.72207
bta-miR-122_st	122	5.77752	5.00139	-1.71253	1.71253
hsa-miR-1260b_st	1260	5.15976	5.92336	1.69772	1.69772
dre-miR-122_st	122	5.74961	4.98943	-1.6937	1.6937
oan-miR-1357_st	1357	5.29552	4.53585	-1.6931	1.6931
rno-miR-122_st	122	5.75048	5.02023	-1.65893	1.65893
mmu-miR-2141_st	2141	7.2238	6.49891	-1.65277	1.65277
eca-miR-122_st	122	5.75498	5.03225	-1.6503	1.6503
cfa-miR-122_st	122	5.73496	5.01414	-1.64812	1.64812
tni-miR-122_st	122	5.71499	4.99496	-1.64722	1.64722
fru-miR-122_st	122	5.77047	5.07018	-1.62483	1.62483
ptr-miR-96_st	96	5.07225	4.37348	-1.62312	1.62312
mmu-miR-183-star_st	183	4.98548	4.28885	-1.62072	1.62072
xtr-miR-122_st	122	5.82908	5.13956	-1.61275	1.61275
hsa-miR-1280_st	1280	5.31358	5.99558	1.60436	1.60436
oan-miR-122_st	122	5.70316	5.02616	-1.59881	1.59881
hsa-miR-96_st	96	5.0465	4.36987	-1.5984	1.5984
gga-miR-122_st	122	5.79672	5.12036	-1.5981	1.5981
ptr-miR-122_st	122	5.69197	5.01585	-1.59784	1.59784
mdo-miR-429_st	429	4.85952	4.18862	-1.59207	1.59207
bfl-miR-96_st	96	4.9929	4.32873	-1.58466	1.58466
ptr-miR-720_st	720	6.12405	6.78677	1.58306	1.58306
mmu-miR-122_st	122	5.72359	5.06187	-1.58197	1.58197
xtr-miR-125a_st	125	8.14126	8.80171	1.58058	1.58058
hsa-miR-183-star_st	183	5.11749	4.45727	-1.58032	1.58032
mml-miR-122a_st	122	5.73275	5.07486	-1.57777	1.57777
mne-miR-96_st	96	4.97248	4.31494	-1.57739	1.57739
hsa-miR-720_st	720	6.1108	6.7584	1.56656	1.56656
ppy-miR-122_st	122	5.70029	5.05504	-1.56401	1.56401
fru-miR-125a_st	125	8.13554	8.77894	1.56201	1.56201
tni-miR-125a_st	125	8.14811	8.79124	1.56172	1.56172
mmu-miR-1949_st	1949	7.07635	6.43487	-1.55993	1.55993
ssc-miR-504_st	504	5.48582	6.12623	1.55877	1.55877
cfa-miR-96_st	96	4.96258	4.32402	-1.55677	1.55677
bta-miR-96_st	96	5.01245	4.37585	-1.55465	1.55465
ppy-miR-1280_st	1280	5.35865	5.99522	1.55464	1.55464
dre-miR-96_st	96	4.97262	4.34333	-1.5468	1.5468
xtr-miR-96_st	96	4.9815	4.35405	-1.54483	1.54483
rno-miR-96_st	96	5.02843	4.40625	-1.5392	1.5392
hsa-miR-4298_st	4298	6.49343	7.11355	1.537	1.537
mmu-miR-466f-3p_st	466	4.14114	4.76065	1.53635	1.53635
tgu-miR-122_st	122	5.71813	5.09863	-1.53634	1.53634
mdo-miR-96_st	96	4.97682	4.36022	-1.53326	1.53326
sla-miR-96_st	96	4.94106	4.32879	-1.52866	1.52866
ssc-miR-122_st	122	5.78119	5.17203	-1.52537	1.52537
hsa-miR-122_st	122	5.80275	5.19516	-1.52371	1.52371
eca-miR-96_st	96	4.94341	4.33635	-1.52315	1.52315
ptr-miR-1280_st	1280	5.39836	5.99427	1.51143	1.51143
dre-miR-125a_st	125	8.17243	8.76562	1.50859	1.50859
ppy-miR-504_st	504	5.67689	6.26577	1.50408	1.50408
mmu-miR-96_st	96	4.92536	4.33662	-1.50394	1.50394
oan-miR-96_st	96	4.94509	4.35639	-1.50389	1.50389
ppy-miR-96_st	96	4.94003	4.35149	-1.50372	1.50372
mmu-miR-1959_st	1959	4.5118	5.0981	1.50139	1.50139
mmu-miR-504_st	504	5.64761	6.23382	1.5013	1.5013
ggo-miR-96_st	96	4.91603	4.33137	-1.49969	1.49969
tni-miR-96_st	96	4.96824	4.38477	-1.49845	1.49845
ppa-miR-96_st	96	4.91525	4.33309	-1.49709	1.49709
mdo-miR-122_st	122	5.65581	5.07654	-1.4941	1.4941
eca-miR-504_st	504	5.66905	6.24624	1.49194	1.49194
ACA57_st		7.05121	6.47463	-1.49132	1.49132
hp_hsa-mir-1973_st	1973	5.51498	6.0892	1.48888	1.48888
mml-miR-96_st	96	4.86722	4.29567	-1.48612	1.48612
osa-miR2091-5p_st	2091	4.88547	5.45302	1.482	1.482
v11_hsa-miR-923_st	923	9.09561	9.66131	1.4801	1.4801
mmu-miR-720_st	720	6.45976	7.01995	1.47447	1.47447
fru-miR-96_st	96	5.01724	4.45763	-1.47387	1.47387
cfa-miR-125a_st	125	9.89682	10.4524	1.46977	1.46977
hsa-miR-4286_st	4286	4.60764	5.14932	1.45568	1.45568
mmu-miR-2138_st	2138	8.79726	9.33767	1.45438	1.45438
ptr-miR-299_st	299	5.69065	6.23063	1.45395	1.45395
ath-miR854c_st	854	4.94524	5.48165	1.45035	1.45035
hsa-miR-504_st	504	5.73238	6.26839	1.44996	1.44996
mml-miR-504_st	504	5.71609	6.2463	1.44414	1.44414
mdo-miR-739_st	739	9.16099	9.68167	1.43464	1.43464
ppy-miR-299-5p_st	299	5.66213	6.1807	1.43253	1.43253
rno-miR-299_st	299	5.70411	6.21894	1.42882	1.42882
dme-miR-2493-star_st	2493	4.02282	4.53477	1.42597	1.42597
cfa-miR-299_st	299	5.69635	6.19847	1.41629	1.41629
ath-miR854d_st	854	4.92366	5.4251	1.41563	1.41563
mdo-miR-206_st	206	6.32405	6.82181	1.41202	1.41202
ssc-miR-206_st	206	6.45112	6.94764	1.41081	1.41081
ptr-miR-504_st	504	5.77398	6.26823	1.40858	1.40858
cfa-miR-504_st	504	5.75315	6.2461	1.40732	1.40732
bta-miR-299_st	299	5.68099	6.17371	1.40709	1.40709
ath-miR854b_st	854	4.96411	5.45438	1.40471	1.40471
eca-miR-34b-3p_st	34	5.06565	5.55564	1.40443	1.40443
ssc-miR-299_st	299	5.886	6.37507	1.40353	1.40353
cfa-miR-146a_st	146	5.11527	4.62666	-1.40309	1.40309
dre-miR-206_st	206	7.39159	7.87384	1.39692	1.39692
bta-miR-2478_st	2478	4.51365	4.99585	1.39686	1.39686
hsa-miR-299-5p_st	299	5.74355	6.22331	1.39451	1.39451
rno-miR-125a-5p_st	125	10.3895	10.8654	1.3908	1.3908
mml-miR-299-5p_st	299	5.70524	6.17992	1.38961	1.38961
oan-miR-206_st	206	7.41209	7.88501	1.38791	1.38791
eca-miR-125a-5p_st	125	10.3595	10.8306	1.38612	1.38612
eca-miR-206_st	206	7.41514	7.88513	1.38509	1.38509
hsa-miR-125a-5p_st	125	10.39	10.8583	1.38348	1.38348
ssc-miR-125a_st	125	10.2803	10.7484	1.38332	1.38332
gga-miR-206_st	206	7.39277	7.85917	1.38166	1.38166
mne-miR-206_st	206	7.39072	7.85644	1.381	1.381
gga-miR-762_st	762	5.10673	5.57201	1.38059	1.38059
ath-miR854e_st	854	4.96389	5.4291	1.38052	1.38052
ppy-miR-206_st	206	7.45194	7.91609	1.3795	1.3795
mmu-miR-125a-5p_st	125	10.3648	10.8275	1.37815	1.37815
ath-miR854a_st	854	4.99765	5.45895	1.37678	1.37678
hsa-miR-206_st	206	7.4999	7.95914	1.37482	1.37482
bta-miR-125a_st	125	10.3622	10.8193	1.37284	1.37284
mmu-miR-34b-3p_st	34	5.13564	5.59273	1.37278	1.37278
cfa-miR-206_st	206	7.43989	7.89656	1.37238	1.37238
mmu-miR-299-star_st	299	5.76783	6.22224	1.37022	1.37022
bmo-miR-2779_st	2779	7.32662	7.78103	1.37022	1.37022
oan-miR-1412_st	1412	5.16134	5.61368	1.36826	1.36826
mml-miR-125a-5p_st	125	10.3712	10.8221	1.36696	1.36696
ppy-miR-125a-5p_st	125	10.3794	10.8296	1.36615	1.36615
ptr-miR-206_st	206	7.36479	7.81278	1.36414	1.36414
tgu-miR-34c_st	34	6.66599	7.11048	1.36083	1.36083
rno-miR-206_st	206	7.40868	7.85295	1.36063	1.36063
mmu-miR-206_st	206	7.42512	7.86816	1.35947	1.35947
xtr-miR-206_st	206	7.4327	7.87545	1.3592	1.3592
bta-miR-34c_st	34	6.68018	7.12209	1.3584	1.3584
bta-miR-206_st	206	7.40234	7.84299	1.35722	1.35722
rno-miR-504_st	504	4.46455	4.90485	1.35689	1.35689
mml-miR-206_st	206	7.43738	7.86951	1.34922	1.34922
mmu-miR-1895_st	1895	4.84895	5.28082	1.34898	1.34898
gga-miR-155_st	155	6.8796	7.30696	1.34477	1.34477
tgu-miR-155_st	155	5.3006	5.72717	1.34403	1.34403
mmu-miR-467b-star_st	467	4.04964	4.47506	1.34296	1.34296
mdo-miR-146a_st	146	5.09802	4.67668	-1.33916	1.33916
dre-miR-155_st	155	6.91362	7.33306	1.3374	1.3374
ptr-miR-139_st	139	6.8157	6.39775	-1.33603	1.33603
mmu-miR-433-star_st	433	4.68974	5.10759	1.33594	1.33594
eca-miR-770-5p_st	770	5.84043	6.2533	1.33133	1.33133
rno-miR-770_st	770	6.33099	6.73999	1.32777	1.32777
mmu-miR-15b_st	15	6.15196	6.56095	1.32776	1.32776
hsa-miR-146a_st	146	5.13376	4.72555	-1.32704	1.32704
gga-miR-34b_st	34	6.88456	7.28947	1.324	1.324
cfa-miR-130b_st	130	8.18181	7.77888	-1.3222	1.3222
bta-miR-504_st	504	4.70891	5.11097	1.3214	1.3214
ptr-miR-130b_st	130	8.19208	7.79214	-1.31945	1.31945
mml-miR-595_st	595	4.58581	4.98243	1.31643	1.31643
bta-miR-34b_st	34	4.73855	5.1344	1.31572	1.31572
ppy-miR-34c-5p_st	34	7.92927	8.32432	1.31499	1.31499
rno-miR-935_st	935	6.75419	7.14838	1.3142	1.3142
ssc-miR-1308_st	1308	7.34828	7.74221	1.31397	1.31397
xtr-miR-34b_st	34	6.92578	7.31935	1.31363	1.31363
tgu-miR-146c_st	146	5.1393	4.74647	-1.31297	1.31297
hsa-miR-3141_st	3141	5.30645	5.69881	1.31254	1.31254
xtr-miR-155_st	155	6.89258	7.28492	1.31252	1.31252
hsa-miR-328_st	328	6.8729	7.26505	1.31236	1.31236
ppy-miR-410_st	410	6.7421	7.13378	1.31193	1.31193
cin-miR-200_st	200	4.60965	4.21805	-1.31185	1.31185
hsa-miR-410_st	410	6.77253	7.16335	1.31114	1.31114
rno-miR-532-3p_st	532	6.51349	6.9026	1.30959	1.30959
mmu-miR-130b_st	130	8.14493	7.7562	-1.30924	1.30924
eca-miR-34b-5p_st	34	4.97516	5.36226	1.30777	1.30777
ssc-miR-130b_st	130	8.16508	7.78159	-1.30449	1.30449
ptr-miR-935_st	935	6.69472	7.07812	1.30442	1.30442
hsa-miR-34c-5p_st	34	7.88158	8.2647	1.30416	1.30416
hsa-miR-935_st	935	6.69433	7.07744	1.30415	1.30415
bta-miR-410_st	410	6.80663	7.18932	1.30377	1.30377
eca-miR-130b_st	130	8.17451	7.79243	-1.30322	1.30322
rno-miR-328_st	328	6.89035	7.27025	1.30125	1.30125
ppy-miR-130b_st	130	8.17804	7.799	-1.30048	1.30048
xtr-miR-130b_st	130	8.12525	7.74682	-1.29993	1.29993
mmu-miR-2137_st	2137	6.53448	6.15688	-1.29918	1.29918
gga-miR-146a_st	146	5.10465	4.7272	-1.29905	1.29905
ppy-miR-139-3p_st	139	6.76	6.38281	-1.29881	1.29881
rno-miR-130b_st	130	8.13809	7.76154	-1.29823	1.29823
bta-miR-339b_st	339	8.44384	8.81913	1.2971	1.2971
bta-miR-155_st	155	7.3391	7.71418	1.29691	1.29691
mml-miR-34c-5p_st	34	7.89654	8.2703	1.29572	1.29572
ppy-miR-155_st	155	7.28795	7.66169	1.2957	1.2957
bta-miR-339_st	339	8.80478	9.17808	1.29531	1.29531
cfa-miR-328_st	328	6.87356	7.24657	1.29505	1.29505
gga-miR-34c_st	34	7.9073	8.2795	1.29432	1.29432
mml-miR-184_st	184	5.67925	5.30719	-1.29421	1.29421
mml-miR-130b_st	130	8.16132	7.79055	-1.29304	1.29304
rno-miR-139-3p_st	139	6.78763	6.41686	-1.29304	1.29304
mmu-miR-690_st	690	4.47147	4.10167	-1.29217	1.29217
bfl-miR-92b_st	92	7.17927	7.54692	1.29025	1.29025
cfa-miR-34c_st	34	7.93961	8.3071	1.2901	1.2901
ssc-miR-34c_st	34	7.90059	8.26778	1.28985	1.28985
eca-miR-532-3p_st	532	6.50466	6.87129	1.28933	1.28933
mmu-miR-467f_st	467	4.02317	4.38884	1.28848	1.28848
rno-miR-146a_st	146	5.11905	4.75414	-1.28781	1.28781
hiv1-miR-H1_st		5.27807	5.64256	1.28743	1.28743
ppy-miR-496_st	496	4.72892	5.09254	1.28665	1.28665
ptr-miR-148b_st	148	5.74185	6.10506	1.28628	1.28628
mml-miR-155_st	155	7.27989	7.64271	1.28594	1.28594
ssc-miR-328_st	328	6.95788	7.32063	1.28587	1.28587
ssc-miR-935_st	935	6.75749	7.11996	1.28562	1.28562
ppy-miR-146a_st	146	5.01549	4.65383	-1.2849	1.2849
bta-miR-346_st	346	6.28218	6.64339	1.28451	1.28451
ppy-miR-15b_st	15	6.33137	6.69211	1.28409	1.28409
mmu-miR-770-5p_st	770	6.34685	6.70753	1.28403	1.28403
ppy-miR-411_st	411	9.23056	9.58892	1.28197	1.28197
cfa-miR-346_st	346	6.35762	6.71547	1.28152	1.28152
dpu-miR-92_st	92	7.23069	7.58714	1.28027	1.28027
rno-miR-410_st	410	6.82191	7.17805	1.27999	1.27999
tca-miR-184_st	184	5.66837	5.31229	-1.27994	1.27994
v11_mmu-miR-467a-str_st	467	4.0108	4.36643	1.27954	1.27954
odi-miR-92a_st	92	7.42575	7.78109	1.27929	1.27929
dmo-miR-184_st	184	5.64499	5.28975	-1.27919	1.27919
mmu-miR-34b-5p_st	34	4.99454	5.34971	1.27913	1.27913
ppy-miR-328_st	328	6.92064	7.27527	1.27865	1.27865
oan-miR-34_st	34	7.92476	8.2756	1.27531	1.27531
mml-miR-148b_st	148	5.74015	6.0908	1.27514	1.27514
hsa-miR-130b_st	130	8.18357	7.83332	-1.27478	1.27478
mml-miR-532-3p_st	532	6.54428	6.89443	1.2747	1.2747
ptr-miR-410_st	410	6.82037	7.17038	1.27457	1.27457
mmu-miR-669c_st	669	4.10693	4.45657	1.27424	1.27424
hsa-miR-139-3p_st	139	6.64153	6.29192	-1.27422	1.27422
mml-miR-146a_st	146	5.04699	4.69827	-1.27343	1.27343
mmu-miR-3072-star_st	3072	4.88867	5.23729	1.27334	1.27334
bmo-miR-2783_st	2783	4.58758	4.93616	1.27331	1.27331
oan-miR-155_st	155	7.33221	7.68054	1.27309	1.27309
cin-miR-141_st	141	4.44103	4.09301	-1.27281	1.27281
mmu-miR-148b_st	148	5.73617	6.08408	1.27272	1.27272
mml-miR-346_st	346	6.29924	6.64702	1.27261	1.27261
bta-miR-2309_st	2309	4.59457	4.94227	1.27253	1.27253
dgr-miR-184_st	184	5.52237	5.17501	-1.27223	1.27223
mmu-miR-34c_st	34	7.97244	8.31928	1.27177	1.27177
rno-miR-34c-star_st	34	5.31741	5.66423	1.27176	1.27176
bta-miR-184_st	184	5.59071	5.24391	-1.27174	1.27174
bma-miR-92_st	92	7.1436	7.49016	1.27152	1.27152
mml-miR-411_st	411	9.23636	9.58282	1.27143	1.27143
cfa-miR-410_st	410	6.78592	7.13235	1.27141	1.27141
mmu-miR-146a_st	146	5.09643	4.75076	-1.27074	1.27074
oan-miR-1419f_st	1419	4.08143	4.42612	1.26987	1.26987
hvt-miR-H8_st		6.49835	6.1538	-1.26976	1.26976
ppa-miR-181c_st	181	7.47272	7.81719	1.26968	1.26968
ssc-miR-181a_st	181	10.8878	11.2322	1.26957	1.26957
ppy-miR-532-3p_st	532	6.55981	6.90317	1.26871	1.26871
dya-miR-263a_st	263	4.61656	4.2738	-1.26817	1.26817
ppy-miR-346_st	346	6.31284	6.65527	1.26788	1.26788
mne-miR-184_st	184	5.58351	5.24187	-1.26719	1.26719
rno-miR-551b_st	551	8.31601	8.65761	1.26716	1.26716
hsa-miR-29b-1-star_st	29	4.45049	4.79205	1.26712	1.26712
eca-miR-346_st	346	6.30124	6.64192	1.26636	1.26636
hsa-miR-1207-5p_st	1207	5.56913	5.90969	1.26625	1.26625
bta-miR-130b_st	130	8.13047	7.79016	-1.26603	1.26603
xtr-miR-148b_st	148	5.75309	6.09312	1.26578	1.26578
tgu-miR-34b_st	34	7.93492	8.27486	1.2657	1.2657
cte-miR-184a_st	184	5.51786	5.17882	-1.26491	1.26491
rno-miR-181c_st	181	7.65379	7.99204	1.26422	1.26422
bta-miR-148b_st	148	5.68599	6.02398	1.26399	1.26399
ppy-miR-339-5p_st	339	8.84336	9.18126	1.26391	1.26391
rno-miR-7a-star_st	7	5.57204	5.90981	1.2638	1.2638
cin-miR-4020b-5p_st	4020	4.55471	4.89192	1.26331	1.26331
mml-miR-410_st	410	6.86965	7.20645	1.26295	1.26295
spu-miR-92c_st	92	7.50553	7.84231	1.26293	1.26293
xtr-miR-92b_st	92	7.86624	8.20289	1.26282	1.26282
hsa-miR-496_st	496	4.69801	5.0341	1.26233	1.26233
dme-miR-184_st	184	5.56165	5.22608	-1.26188	1.26188
mml-miR-34b_st	34	4.33815	4.67292	1.26118	1.26118
sko-miR-184_st	184	5.59455	5.25992	-1.26105	1.26105
bta-miR-2360_st	2360	4.73778	5.07222	1.26088	1.26088
cqu-miR-184_st	184	5.60333	5.26918	-1.26064	1.26064
ssc-miR-331-3p_st	331	7.68575	8.01984	1.26058	1.26058
ssc-miR-339_st	339	8.83913	9.1731	1.26048	1.26048
ptr-miR-346_st	346	6.33309	6.66687	1.26031	1.26031
bta-miR-181a_st	181	10.8651	11.1986	1.26004	1.26004
ptr-miR-146a_st	146	5.12391	4.79053	-1.25997	1.25997
ptr-miR-34b_st	34	4.28689	4.61992	1.25966	1.25966
mmu-miR-467d-star_st	467	4.03558	4.36722	1.25845	1.25845
hsa-miR-411_st	411	9.22869	9.56006	1.25821	1.25821
mml-miR-139-3p_st	139	6.6991	6.36789	-1.25806	1.25806
gga-miR-1770_st	1770	6.66332	6.99439	1.25794	1.25794
mmu-miR-467a-1-star_st	467	4.02593	4.35699	1.25794	1.25794
mml-miR-339-5p_st	339	8.84668	9.17678	1.2571	1.2571
der-miR-263a_st	263	4.55274	4.22268	-1.25707	1.25707
ppy-miR-181c_st	181	7.4464	7.77625	1.25688	1.25688
ppy-miR-1268_st	1268	4.73386	5.06335	1.25657	1.25657
cfa-miR-378_st	378	9.85167	9.52323	-1.25565	1.25565
bta-miR-378_st	378	9.8395	9.51188	-1.25494	1.25494
rno-miR-34c_st	34	7.89531	8.22249	1.25456	1.25456
ame-miR-263_st	263	4.49849	4.17153	-1.25437	1.25437
ptr-miR-328_st	328	6.92493	7.25149	1.25402	1.25402
eca-miR-148b-3p_st	148	5.79113	6.1173	1.25368	1.25368
cfa-miR-92b_st	92	7.87031	8.19643	1.25363	1.25363
rno-miR-411_st	411	9.25824	9.58387	1.25321	1.25321
ssc-miR-148b_st	148	5.73635	6.06179	1.25304	1.25304
ppy-miR-34b_st	34	4.34532	4.67042	1.25275	1.25275
hsa-miR-125b-1-star_st	125	6.57735	6.25255	-1.25249	1.25249
eca-miR-34c_st	34	7.96725	8.29195	1.2524	1.2524
eca-miR-410_st	410	6.93394	7.25819	1.25201	1.25201
eca-miR-146a_st	146	5.05821	4.73423	-1.25178	1.25178
mmu-miR-139-3p_st	139	6.75007	6.42627	-1.25162	1.25162
mmu-miR-411_st	411	9.22031	9.54403	1.25155	1.25155
eca-miR-155_st	155	7.33499	7.65778	1.25075	1.25075
hsa-miR-466_st	466	4.06824	4.39042	1.25022	1.25022
